# Supplementary material for: The relationship between dysphagia and frailty among Chinese hospitalized older patients: a serial mediation model through self-perceived oral health and self-reported nutritional status
Source: BMC Geriatr. 2024 Jan 29;24:110. doi: 10.1186/s12877-024-04684-0 (PMC10826207; doi:10.1186/s12877-024-04684-0)
Supplement: Supplementary file 1 — Supplementary Material 1 [file 12877_2024_4684_MOESM1_ESM.xls]

## Sheet: Sheet1
Additional file 1 Multivariate linear regression model for factors associated with frailty.
Variables	B	Se	P-value
Intercept	0.702	0.075	<0.001
Dysphagia (No Ref)
Yes	0.09	0.014	<0.001
Oral health	-0.082	0.01	<0.001
Nutritional status	-0.167	0.013	<0.001
Gender (Men Ref)
Women	-0.005	0.009	0.572
Age	0.002	0.001	0.001
Marital status (Married Ref)
Unmarried/divorced/widowed	0.031	0.014	0.022
Educational level (College or above Ref)
High school	0.008	0.011	0.466
Middle school	0.017	0.012	0.144
Primary school or below	0.033	0.015	0.028
Physical exercise (No Ref)
Yes	0.046	0.009	<0.001
Sleep disorders (No Ref)
Yes	0.053	0.009	<0.001
Constipation (No Ref)
Yes	0.039	0.009	<0.001
Comorbidity (No Ref)
Yes	0.031	0.011	0.006
Polypharmacy (No Ref)
Yes	0.036	0.009	<0.001
Denture use (No Ref)
Yes	-0.002	0.01	0.826
R2	0.559
F	81.539
P-value	<0.001
Note: Statistically significant differences were indicated in bold. B, regression coefficient; SE, standard error ; Ref, reference.
